# Supplementary material for: Serum albumin levels and risk of atrial fibrillation: a Mendelian randomization study
Source: Front Cardiovasc Med. 2024 Apr 9;11:1385223. doi: 10.3389/fcvm.2024.1385223 (PMC11035896; doi:10.3389/fcvm.2024.1385223)
Supplement: Supplementary file 1 [file Table1.xls]

## Sheet: Sheet1
SNP	other_allele.exposure	effect_allele.exposure	beta.exposure	se.exposure	eaf.exposure	samplesize.exposure	mr_keep.exposure	pval.exposure	pval_origin.exposure	data_source.exposure	R2	F
rs12897338	C	T	0.0130683	0.00214209	0.495187	118755	TRUE	1.06e-09	inferred	textfile	8.54e-05	10.1403
rs61754296	C	T	-0.0199471	0.00330748	0.122299	118755	TRUE	1.63e-09	inferred	textfile	8.54e-05	10.1447
rs10899106	A	C	0.0173876	0.00284408	0.170524	118755	TRUE	9.74e-10	inferred	textfile	8.55e-05	10.1573
rs61740705	A	G	0.0164297	0.00271164	0.199202	118755	TRUE	1.37e-09	inferred	textfile	8.61e-05	10.2279
rs3810484	A	G	0.0132564	0.0023149	0.435322	118755	TRUE	1.02e-08	inferred	textfile	8.64e-05	10.2606
rs205810	G	A	-0.0139113	0.00226222	0.338745	118755	TRUE	7.78e-10	inferred	textfile	8.67e-05	10.2965
rs3742716	G	A	-0.0140938	0.00229488	0.323568	118755	TRUE	8.18e-10	inferred	textfile	8.7e-05	10.3266
rs6136885	G	A	-0.0143959	0.00233673	0.302092	118755	TRUE	7.24e-10	inferred	textfile	8.74e-05	10.3783
rs12239046	T	C	-0.0136789	0.00220991	0.627341	118755	TRUE	6.02e-10	inferred	textfile	8.75e-05	10.3904
rs17001890	A	G	-0.0151517	0.00245439	0.257589	118755	TRUE	6.69e-10	inferred	textfile	8.78e-05	10.4281
rs1874207	C	T	0.0132984	0.00215902	0.517826	118755	TRUE	7.3e-10	inferred	textfile	8.83e-05	10.4882
rs1799852	C	T	0.022805	0.00369533	0.0937774	118755	TRUE	6.77e-10	inferred	textfile	8.84e-05	10.498
rs1836828	G	A	0.0187199	0.00299653	0.850009	118755	TRUE	4.18e-10	inferred	textfile	8.94e-05	10.6123
rs11781886	C	T	-0.0157592	0.00256173	0.757918	118755	TRUE	7.66e-10	inferred	textfile	9.11e-05	10.8235
rs55846720	G	A	-0.013726	0.00216038	0.567643	118755	TRUE	2.1e-10	inferred	textfile	9.25e-05	10.983
rs77704934	A	G	-0.018726	0.00294162	0.156359	118755	TRUE	1.94e-10	inferred	textfile	9.25e-05	10.9872
rs8978	C	T	0.0138798	0.0021881	0.597774	118755	TRUE	2.25e-10	inferred	textfile	9.26e-05	11.0024
rs12709364	A	G	-0.04067	0.00663997	0.0288702	118755	TRUE	9.07e-10	inferred	textfile	9.27e-05	11.0151
rs10859638	A	G	-0.0161591	0.00253712	0.768781	118755	TRUE	1.9e-10	inferred	textfile	9.28e-05	11.0249
rs536841	C	T	-0.0147649	0.00231278	0.690423	118755	TRUE	1.72e-10	inferred	textfile	9.32e-05	11.0678
rs11668319	A	G	0.0196544	0.00305202	0.142937	118755	TRUE	1.2e-10	inferred	textfile	9.46e-05	11.2407
rs329926	A	G	0.0137602	0.00216213	0.505065	118755	TRUE	1.96e-10	inferred	textfile	9.47e-05	11.2424
rs8124695	C	A	0.0262389	0.0040658	0.0750418	118755	TRUE	1.09e-10	inferred	textfile	9.56e-05	11.351
rs296894	G	T	0.0174223	0.00269518	0.196599	118755	TRUE	1.02e-10	inferred	textfile	9.59e-05	11.3878
rs2273007	T	C	-0.0258442	0.00398822	0.0785255	118755	TRUE	9.16e-11	inferred	textfile	9.67e-05	11.4799
rs872071	A	G	-0.0140311	0.00215139	0.528164	118755	TRUE	6.94e-11	inferred	textfile	9.81e-05	11.6536
rs3751261	C	T	0.0144238	0.00222121	0.385443	118755	TRUE	8.38e-11	inferred	textfile	9.86e-05	11.7057
rs10891050	G	A	-0.0169472	0.00257546	0.220653	118755	TRUE	4.7e-11	inferred	textfile	9.88e-05	11.7315
rs56248708	G	A	-0.0220071	0.00335517	0.115913	118755	TRUE	5.41e-11	inferred	textfile	9.93e-05	11.7888
rs38249	A	G	-0.0162792	0.0024541	0.744479	118755	TRUE	3.28e-11	inferred	textfile	0.000100827	11.9747
rs67199213	A	G	0.0161966	0.0024369	0.260974	118755	TRUE	3e-11	inferred	textfile	0.000101189	12.0178
rs116307916	C	T	-0.0387864	0.00592339	0.0350731	118755	TRUE	5.83e-11	inferred	textfile	0.000101826	12.0933
rs62226440	G	A	0.0161102	0.0023912	0.278797	118755	TRUE	1.61e-11	inferred	textfile	0.00010437	12.3956
rs17085249	G	A	-0.0166496	0.00248302	0.253591	118755	TRUE	2.01e-11	inferred	textfile	0.000104942	12.4635
rs9465733	A	C	0.0156525	0.00227352	0.666471	118755	TRUE	5.79e-12	inferred	textfile	0.000108921	12.9361
rs11057273	T	C	-0.0257569	0.00369198	0.907242	118755	TRUE	3.03e-12	inferred	textfile	0.000111658	13.2613
rs2072798	G	A	0.0164342	0.00237729	0.292996	118755	TRUE	4.75e-12	inferred	textfile	0.000111895	13.2894
rs14347	T	G	0.0164327	0.00236916	0.293139	118755	TRUE	4.03e-12	inferred	textfile	0.000111907	13.2907
rs3753332	A	G	0.0160194	0.00228081	0.3218	118755	TRUE	2.16e-12	inferred	textfile	0.000112012	13.3033
rs2289790	T	C	0.0176802	0.00252814	0.239326	118755	TRUE	2.68e-12	inferred	textfile	0.000113813	13.5172
rs1865076	C	A	0.0159262	0.00238634	0.659329	118755	TRUE	2.49e-11	inferred	textfile	0.000113944	13.5327
rs483809	A	G	-0.0191419	0.0027023	0.195709	118755	TRUE	1.4e-12	inferred	textfile	0.000115352	13.6999
rs73562872	G	T	0.0291811	0.00417237	0.0734771	118755	TRUE	2.67e-12	inferred	textfile	0.000115942	13.7701
rs116149723	G	A	-0.0482399	0.00673162	0.0259124	118755	TRUE	7.71e-13	inferred	textfile	0.000117476	13.9522
rs4946811	A	C	0.0160802	0.00228502	0.351627	118755	TRUE	1.96e-12	inferred	textfile	0.000117902	14.0028
rs8176741	G	A	0.0317142	0.00444696	0.0625545	118755	TRUE	9.92e-13	inferred	textfile	0.000117962	14.01
rs11136344	T	C	0.0158493	0.00220909	0.421731	118755	TRUE	7.25e-13	inferred	textfile	0.000122522	14.5517
rs75972158	C	T	0.0277533	0.00378561	0.0873718	118755	TRUE	2.28e-13	inferred	textfile	0.000122836	14.5889
rs76191003	C	T	0.0313296	0.00425229	0.0678677	118755	TRUE	1.74e-13	inferred	textfile	0.000124188	14.7496
rs11230633	T	C	0.016723	0.00225657	0.345833	118755	TRUE	1.26e-13	inferred	textfile	0.000126536	15.0284
rs2710804	T	C	-0.0164542	0.00220894	0.376438	118755	TRUE	9.41e-14	inferred	textfile	0.000127103	15.0958
rs1471839	C	T	0.0163681	0.00216752	0.579755	118755	TRUE	4.3e-14	inferred	textfile	0.000130549	15.5051
rs9976946	C	T	0.0431423	0.00569079	0.962938	118755	TRUE	3.43e-14	inferred	textfile	0.000132851	15.7785
rs55772024	G	A	-0.0189768	0.00249342	0.244358	118755	TRUE	2.73e-14	inferred	textfile	0.00013299	15.795
rs7219984	G	A	-0.0213676	0.00280757	0.177155	118755	TRUE	2.73e-14	inferred	textfile	0.000133111	15.8094
rs1052620	C	T	0.0196458	0.00256508	0.23059	118755	TRUE	1.87e-14	inferred	textfile	0.000136952	16.2657
rs7196578	C	T	0.0176617	0.00227574	0.33142	118755	TRUE	8.44e-15	inferred	textfile	0.000138238	16.4184
rs7282496	A	C	0.0167323	0.00215051	0.46338	118755	TRUE	7.22e-15	inferred	textfile	0.000139234	16.5368
rs74758151	A	G	-0.0323052	0.00414905	0.071882	118755	TRUE	6.91e-15	inferred	textfile	0.000139251	16.5388
rs72961013	G	A	0.0336697	0.00432219	0.0657673	118755	TRUE	6.7e-15	inferred	textfile	0.000139307	16.5455
rs234051	A	G	0.0185153	0.00236859	0.715909	118755	TRUE	5.41e-15	inferred	textfile	0.000139446	16.562
rs3762281	A	G	-0.0167158	0.00217236	0.488847	118755	TRUE	1.42e-14	inferred	textfile	0.000139639	16.5849
rs6840938	G	A	-0.016988	0.0021626	0.424378	118755	TRUE	3.99e-15	inferred	textfile	0.000140995	16.746
rs74438527	G	A	0.0516235	0.0065439	0.0273093	118755	TRUE	3.05e-15	inferred	textfile	0.000141583	16.8158
rs72729610	A	G	0.0226517	0.00287934	0.165551	118755	TRUE	3.63e-15	inferred	textfile	0.000141763	16.8372
rs1414518	T	C	0.019372	0.0024267	0.261282	118755	TRUE	1.43e-15	inferred	textfile	0.000144866	17.2058
rs2553808	C	T	-0.0184169	0.00227612	0.668797	118755	TRUE	5.9e-16	inferred	textfile	0.000150263	17.8468
rs2072728	A	G	-0.0182419	0.00225695	0.34972	118755	TRUE	6.34e-16	inferred	textfile	0.000151353	17.9763
rs6859219	C	A	0.0215866	0.00264912	0.20532	118755	TRUE	3.68e-16	inferred	textfile	0.000152062	18.0606
rs34006994	C	T	-0.0177161	0.00215688	0.439378	118755	TRUE	2.14e-16	inferred	textfile	0.000154623	18.3648
rs6734238	A	G	-0.0179501	0.00217524	0.402669	118755	TRUE	1.56e-16	inferred	textfile	0.000154998	18.4094
rs7941030	T	C	0.0181596	0.00219986	0.384133	118755	TRUE	1.52e-16	inferred	textfile	0.000156031	18.532
rs8017377	G	A	0.0178981	0.00220173	0.469972	118755	TRUE	4.32e-16	inferred	textfile	0.000159593	18.9552
rs11928797	C	A	0.0279438	0.00334061	0.116128	118755	TRUE	6.02e-17	inferred	textfile	0.000160298	19.0389
rs157934	T	C	-0.0194788	0.00232834	0.304632	118755	TRUE	5.96e-17	inferred	textfile	0.000160748	19.0923
rs13235543	C	T	-0.0270009	0.00320448	0.128113	118755	TRUE	3.58e-17	inferred	textfile	0.00016287	19.3444
rs34931250	C	T	0.0388367	0.00474938	0.0578523	118755	TRUE	2.9e-16	inferred	textfile	0.00016442	19.5286
rs10979872	T	G	-0.0193373	0.00227215	0.345273	118755	TRUE	1.73e-17	inferred	textfile	0.000169061	20.0799
rs4845606	G	A	0.0272858	0.00316793	0.132413	118755	TRUE	7.11e-18	inferred	textfile	0.000171059	20.3173
rs685791	G	T	0.0189526	0.00216281	0.566527	118755	TRUE	1.9e-18	inferred	textfile	0.000176421	20.9542
rs77280277	G	A	-0.0604643	0.00685001	0.0249818	118755	TRUE	1.08e-18	inferred	textfile	0.0001781	21.1537
rs5756813	G	T	-0.0195702	0.00221846	0.627939	118755	TRUE	1.13e-18	inferred	textfile	0.000178958	21.2557
rs1292045	T	C	0.0190929	0.00213934	0.466825	118755	TRUE	4.47e-19	inferred	textfile	0.000181467	21.5537
rs73038384	C	T	-0.0555151	0.00637738	0.0308826	118755	TRUE	3.18e-18	inferred	textfile	0.000184477	21.9113
rs13390891	T	C	-0.0210373	0.00224673	0.655138	118755	TRUE	7.71e-21	inferred	textfile	0.000199981	23.7531
rs6963924	C	T	-0.0224259	0.00238749	0.279959	118755	TRUE	5.83e-21	inferred	textfile	0.00020276	24.0832
rs1801274	A	G	0.0202685	0.00216769	0.528557	118755	TRUE	8.74e-21	inferred	textfile	0.000204736	24.318
rs2909210	G	T	0.020406	0.00213591	0.48684	118755	TRUE	1.25e-21	inferred	textfile	0.000208058	24.7127
rs2227827	C	T	-0.048114	0.00504102	0.0473045	118755	TRUE	1.37e-21	inferred	textfile	0.000208655	24.7836
rs8208	G	A	-0.0225682	0.00238214	0.710068	118755	TRUE	2.7e-21	inferred	textfile	0.00020971	24.909
rs9901675	G	A	-0.0477805	0.00496766	0.0503363	118755	TRUE	6.69e-22	inferred	textfile	0.000218264	25.9252
rs56094005	A	G	-0.0527091	0.00533253	0.0434798	118755	TRUE	4.86e-23	inferred	textfile	0.000231091	27.4491
rs4530754	G	A	0.0216388	0.00214631	0.544753	118755	TRUE	6.65e-24	inferred	textfile	0.000232243	27.586
rs74780677	A	G	0.0886813	0.00898255	0.0150672	118755	TRUE	5.47e-23	inferred	textfile	0.000233417	27.7255
rs12619647	T	G	-0.0231356	0.0023199	0.321668	118755	TRUE	2.01e-23	inferred	textfile	0.000233583	27.7452
rs1791936	G	A	0.0225385	0.00218881	0.606312	118755	TRUE	7.26e-25	inferred	textfile	0.000242509	28.8057
rs7258465	T	C	-0.0231399	0.00224496	0.347075	118755	TRUE	6.52e-25	inferred	textfile	0.000242683	28.8263
rs4846567	G	T	-0.0243319	0.00233202	0.297448	118755	TRUE	1.74e-25	inferred	textfile	0.000247441	29.3916
rs10754196	A	G	0.0247903	0.00230337	0.310029	118755	TRUE	5.17e-27	inferred	textfile	0.000262922	31.231
rs3740688	G	T	0.0236921	0.00217263	0.542398	118755	TRUE	1.09e-27	inferred	textfile	0.00027864	33.0985
rs4650994	G	A	0.0236823	0.00213606	0.5322	118755	TRUE	1.45e-28	inferred	textfile	0.000279263	33.1725
rs4420065	T	C	-0.0247334	0.00220793	0.629632	118755	TRUE	3.98e-29	inferred	textfile	0.000285311	33.8912
rs339969	C	A	0.0255345	0.00219824	0.614008	118755	TRUE	3.42e-31	inferred	textfile	0.000309056	36.7127
rs900400	T	C	0.0256245	0.00218749	0.399541	118755	TRUE	1.08e-31	inferred	textfile	0.000315054	37.4254
rs34562254	G	A	-0.0424852	0.00358844	0.0989033	118755	TRUE	2.44e-32	inferred	textfile	0.000321727	38.2183
rs28444870	G	T	0.0284849	0.00237557	0.284861	118755	TRUE	3.97e-33	inferred	textfile	0.000330585	39.2709
rs12881869	C	T	-0.0525254	0.00426983	0.0694289	118755	TRUE	8.89e-35	inferred	textfile	0.000356499	42.3504
rs1497406	A	G	0.0270991	0.00215809	0.579224	118755	TRUE	3.64e-36	inferred	textfile	0.000357962	42.5243
rs11217129	C	T	-0.0269373	0.0021288	0.458565	118755	TRUE	1.07e-36	inferred	textfile	0.000360317	42.8042
rs10151805	T	C	-0.0314275	0.00249553	0.244347	118755	TRUE	2.29e-36	inferred	textfile	0.000364736	43.3293
rs1837913	T	C	-0.0321107	0.00242355	0.265022	118755	TRUE	4.55e-40	inferred	textfile	0.000401685	47.7205
rs55772354	G	A	-0.122498	0.00778881	0.0197703	118755	TRUE	9.81e-56	inferred	textfile	0.000581606	69.1077
rs11589479	G	A	0.0469787	0.00292369	0.164287	118755	TRUE	4.26e-58	inferred	textfile	0.000606028	72.0112
rs4704045	A	G	-0.042906	0.00215887	0.532103	118755	TRUE	6.79e-88	inferred	textfile	0.000916668	108.957
rs55707100	C	T	0.14896	0.00680028	0.0256553	118755	TRUE	2.33e-106	inferred	textfile	0.00110933	131.882
rs11078597	T	C	0.0680968	0.00274297	0.186212	118755	TRUE	4.71e-136	inferred	textfile	0.00140541	167.131
rs77542162	A	G	-0.205393	0.00733413	0.022657	118755	TRUE	1.41e-172	inferred	textfile	0.00186832	222.284
rs10419198	C	T	-0.0729101	0.00246127	0.252185	118755	TRUE	7.57e-193	inferred	textfile	0.00200502	238.581
rs45512696	C	T	0.0866554	0.00287424	0.172992	118755	TRUE	1.11e-199	inferred	textfile	0.00214861	255.703

## Sheet: Sheet2
MR result
exposure	outcome	method	nsnp	b	se	pval	lo_ci	up_ci	or	or_lci95	or_uci95
Serum albumin	Atrial fibrillation	MR Egger	119	-0.152424	0.11685	0.194646	-0.38145	0.0766031	0.858625	0.68287	1.07961
Serum albumin	Atrial fibrillation	Weighted median	119	-0.116385	0.0904191	0.198032	-0.293607	0.060836	0.890132	0.74557	1.06272
Serum albumin	Atrial fibrillation	Inverse variance weighted	119	-0.171518	0.0566551	0.00246662	-0.282562	-0.060474	0.842385	0.75385	0.941318
Serum albumin	Atrial fibrillation	Simple mode	119	-0.228705	0.190556	0.232466	-0.602195	0.144784	0.795563	0.547608	1.15579
Serum albumin	Atrial fibrillation	Weighted mode	119	-0.12876	0.114337	0.262392	-0.352861	0.0953413	0.879185	0.702675	1.10003
Heterogeneity test
exposure	outcome	method	Q	Q_df	Q_pval
Serum albumin	Atrial fibrillation	MR Egger	117.534	117	0.468731
Serum albumin	Atrial fibrillation	Inverse variance weighted	117.569	118	0.493869
Pleiotropy test
exposure	outcome	egger_intercept	se	pval
Serum albumin	Atrial fibrillation	-0.000546662	0.00292378	0.852007

## Sheet: Sheet3
MR result
exposure	outcome	method	nsnp	b	se	pval	lo_ci	up_ci	or	or_lci95	or_uci95
Kynurenine levels	Atrial fibrillation	MR Egger	18	-0.0909285	0.110063	0.420868	-0.306652	0.124795	0.913083	0.735907	1.13292
Kynurenine levels	Atrial fibrillation	Weighted median	18	-0.0811152	0.0480329	0.0912685	-0.17526	0.0130292	0.922087	0.839239	1.01311
Kynurenine levels	Atrial fibrillation	Inverse variance weighted	18	-0.0706837	0.0350821	0.0439245	-0.139445	-0.00192287	0.931757	0.869841	0.998079
Kynurenine levels	Atrial fibrillation	Simple mode	18	-0.0539408	0.0694759	0.448183	-0.190114	0.0822319	0.947488	0.826865	1.08571
Kynurenine levels	Atrial fibrillation	Weighted mode	18	-0.0647416	0.0523087	0.232656	-0.167267	0.0377834	0.93731	0.845974	1.03851
Homocitrulline levels	Atrial fibrillation	MR Egger	23	0.121089	0.0660051	0.080783	-0.00828132	0.250459	1.12872	0.991753	1.28461
Homocitrulline levels	Atrial fibrillation	Weighted median	23	0.104682	0.0451481	0.0204148	0.0161917	0.193172	1.11036	1.01632	1.21309
Homocitrulline levels	Atrial fibrillation	Inverse variance weighted	23	0.0796983	0.0330127	0.015771	0.0149935	0.144403	1.08296	1.01511	1.15535
Homocitrulline levels	Atrial fibrillation	Simple mode	23	0.0898108	0.0886574	0.322068	-0.0839577	0.263579	1.09397	0.91947	1.30158
Homocitrulline levels	Atrial fibrillation	Weighted mode	23	0.113236	0.0475518	0.0263318	0.020034	0.206437	1.1199	1.02024	1.22929
Threonate levels	Atrial fibrillation	MR Egger	18	0.0734375	0.100716	0.476445	-0.123965	0.27084	1.0762	0.883411	1.31107
Threonate levels	Atrial fibrillation	Weighted median	18	0.146578	0.0639723	0.0219478	0.0211921	0.271964	1.15787	1.02142	1.31254
Threonate levels	Atrial fibrillation	Inverse variance weighted	18	0.0973529	0.048517	0.0447953	0.00225951	0.192446	1.10225	1.00226	1.21221
Threonate levels	Atrial fibrillation	Simple mode	18	0.15362	0.107008	0.169263	-0.056116	0.363356	1.16605	0.945429	1.43815
Threonate levels	Atrial fibrillation	Weighted mode	18	0.163192	0.0922781	0.094919	-0.0176728	0.344057	1.17726	0.982482	1.41066
Gamma-glutamylvaline levels	Atrial fibrillation	MR Egger	21	0.0874582	0.142441	0.546501	-0.191727	0.366643	1.0914	0.825532	1.44288
Gamma-glutamylvaline levels	Atrial fibrillation	Weighted median	21	0.0548035	0.0693584	0.42944	-0.0811389	0.190746	1.05633	0.922066	1.21015
Gamma-glutamylvaline levels	Atrial fibrillation	Inverse variance weighted	21	0.107262	0.0539231	0.0466825	0.00157293	0.212951	1.11323	1.00157	1.23732
Gamma-glutamylvaline levels	Atrial fibrillation	Simple mode	21	0.0424538	0.128358	0.744277	-0.209128	0.294036	1.04337	0.811291	1.34183
Gamma-glutamylvaline levels	Atrial fibrillation	Weighted mode	21	0.0394102	0.116809	0.739339	-0.189536	0.268357	1.0402	0.827343	1.30781
Pro-hydroxy-pro levels	Atrial fibrillation	MR Egger	23	-0.0176843	0.0205155	0.398427	-0.0578948	0.0225262	0.982471	0.943749	1.02278
Pro-hydroxy-pro levels	Atrial fibrillation	Weighted median	23	-0.0203061	0.0211606	0.337248	-0.0617809	0.0211687	0.979899	0.940089	1.02139
Pro-hydroxy-pro levels	Atrial fibrillation	Inverse variance weighted	23	-0.0358242	0.0181107	0.0479208	-0.071321	-0.000327261	0.96481	0.931163	0.999673
Pro-hydroxy-pro levels	Atrial fibrillation	Simple mode	23	-0.0564594	0.0913896	0.543058	-0.235583	0.122664	0.945105	0.79011	1.1305
Pro-hydroxy-pro levels	Atrial fibrillation	Weighted mode	23	-0.017873	0.0207809	0.399026	-0.0586035	0.0228575	0.982286	0.943081	1.02312
Docosatrienoate (22:3n3) levels	Atrial fibrillation	MR Egger	21	-0.0666147	0.0791403	0.410409	-0.22173	0.0885003	0.935556	0.801132	1.09253
Docosatrienoate (22:3n3) levels	Atrial fibrillation	Weighted median	21	-0.101065	0.0509853	0.0474535	-0.200996	-0.00113341	0.903875	0.817916	0.998867
Docosatrienoate (22:3n3) levels	Atrial fibrillation	Inverse variance weighted	21	-0.0713385	0.0349643	0.0413184	-0.139869	-0.00280838	0.931147	0.869472	0.997196
Docosatrienoate (22:3n3) levels	Atrial fibrillation	Simple mode	21	-0.0856263	0.0882289	0.343388	-0.258555	0.0873024	0.917937	0.772167	1.09123
Docosatrienoate (22:3n3) levels	Atrial fibrillation	Weighted mode	21	-0.0974034	0.059629	0.11801	-0.214276	0.0194694	0.90719	0.807125	1.01966
1-methyl-4-imidazoleacetate levels	Atrial fibrillation	MR Egger	24	0.0714949	0.0493677	0.161661	-0.0252658	0.168256	1.07411	0.975051	1.18324
1-methyl-4-imidazoleacetate levels	Atrial fibrillation	Weighted median	24	0.0771361	0.0348564	0.0269	0.00881751	0.145455	1.08019	1.00886	1.15657
1-methyl-4-imidazoleacetate levels	Atrial fibrillation	Inverse variance weighted	24	0.0738385	0.0278744	0.00807364	0.0192047	0.128472	1.07663	1.01939	1.13709
1-methyl-4-imidazoleacetate levels	Atrial fibrillation	Simple mode	24	0.101077	0.0809212	0.224197	-0.057528	0.259683	1.10636	0.944095	1.29652
1-methyl-4-imidazoleacetate levels	Atrial fibrillation	Weighted mode	24	0.0779768	0.0335094	0.0291278	0.0122984	0.143655	1.0811	1.01237	1.15449
Octanoylcarnitine (c8) levels	Atrial fibrillation	MR Egger	22	-0.0332919	0.0469574	0.486519	-0.125328	0.0587445	0.967256	0.882207	1.0605
Octanoylcarnitine (c8) levels	Atrial fibrillation	Weighted median	22	-0.0531268	0.033349	0.111148	-0.118491	0.0122373	0.94826	0.88826	1.01231
Octanoylcarnitine (c8) levels	Atrial fibrillation	Inverse variance weighted	22	-0.0533311	0.0270741	0.0488593	-0.106396	-0.000265803	0.948066	0.899068	0.999734
Octanoylcarnitine (c8) levels	Atrial fibrillation	Simple mode	22	-0.131664	0.0714867	0.0796739	-0.271778	0.00845012	0.876636	0.762024	1.00849
Octanoylcarnitine (c8) levels	Atrial fibrillation	Weighted mode	22	-0.0551879	0.0302012	0.0818947	-0.114382	0.00400635	0.946307	0.891917	1.00401
5,6-dihydrouridine levels	Atrial fibrillation	MR Egger	25	-0.01646	0.0819534	0.842585	-0.177089	0.144169	0.983675	0.837705	1.15508
5,6-dihydrouridine levels	Atrial fibrillation	Weighted median	25	-0.0999141	0.0554186	0.0714045	-0.208535	0.00870649	0.904915	0.811773	1.00874
5,6-dihydrouridine levels	Atrial fibrillation	Inverse variance weighted	25	-0.0770176	0.0390092	0.0483426	-0.153476	-0.000559569	0.925874	0.857722	0.999441
5,6-dihydrouridine levels	Atrial fibrillation	Simple mode	25	-0.105393	0.0970382	0.288223	-0.295588	0.0848015	0.89997	0.744094	1.0885
5,6-dihydrouridine levels	Atrial fibrillation	Weighted mode	25	-0.0795774	0.0776724	0.315803	-0.231815	0.0726605	0.923507	0.793093	1.07537
Tetradecanedioate (C14-DC) levels	Atrial fibrillation	MR Egger	15	-0.0519768	0.0361786	0.174439	-0.122887	0.0189332	0.949351	0.884364	1.01911
Tetradecanedioate (C14-DC) levels	Atrial fibrillation	Weighted median	15	-0.0736781	0.0305065	0.0157282	-0.133471	-0.0138854	0.928971	0.875053	0.986211
Tetradecanedioate (C14-DC) levels	Atrial fibrillation	Inverse variance weighted	15	-0.0665242	0.0255865	0.00932311	-0.116674	-0.0163747	0.93564	0.889876	0.983759
Tetradecanedioate (C14-DC) levels	Atrial fibrillation	Simple mode	15	-0.0545152	0.0641554	0.409768	-0.18026	0.0712294	0.946944	0.835053	1.07383
Tetradecanedioate (C14-DC) levels	Atrial fibrillation	Weighted mode	15	-0.0786571	0.0287797	0.0161735	-0.135065	-0.0222488	0.924357	0.873659	0.977997
Dimethylarginine (sdma + adma) levels	Atrial fibrillation	MR Egger	17	0.114203	0.102573	0.283069	-0.0868405	0.315247	1.12098	0.916823	1.3706
Dimethylarginine (sdma + adma) levels	Atrial fibrillation	Weighted median	17	0.0847084	0.0626469	0.176325	-0.0380795	0.207496	1.0884	0.962636	1.23059
Dimethylarginine (sdma + adma) levels	Atrial fibrillation	Inverse variance weighted	17	0.085799	0.0434804	0.048464	0.000577306	0.171021	1.08959	1.00058	1.18652
Dimethylarginine (sdma + adma) levels	Atrial fibrillation	Simple mode	17	0.0844996	0.0883217	0.35294	-0.088611	0.25761	1.08817	0.915201	1.29383
Dimethylarginine (sdma + adma) levels	Atrial fibrillation	Weighted mode	17	0.086457	0.0715726	0.244614	-0.0538252	0.226739	1.0903	0.947598	1.2545
N-acetyl-3-methylhistidine levels	Atrial fibrillation	MR Egger	20	0.1116	0.0487942	0.0345128	0.0159634	0.207237	1.11807	1.01609	1.23027
N-acetyl-3-methylhistidine levels	Atrial fibrillation	Weighted median	20	0.0876709	0.0351074	0.012517	0.0188605	0.156481	1.09163	1.01904	1.16939
N-acetyl-3-methylhistidine levels	Atrial fibrillation	Inverse variance weighted	20	0.0648801	0.0269579	0.0160964	0.0120427	0.117718	1.06703	1.01212	1.12493
N-acetyl-3-methylhistidine levels	Atrial fibrillation	Simple mode	20	0.0390384	0.0779777	0.622378	-0.113798	0.191875	1.03981	0.892438	1.21152
N-acetyl-3-methylhistidine levels	Atrial fibrillation	Weighted mode	20	0.0884309	0.0362312	0.0246214	0.0174177	0.159444	1.09246	1.01757	1.17286
Cis-4-decenoylcarnitine (C10:1) levels	Atrial fibrillation	MR Egger	23	-0.0475713	0.0478269	0.331227	-0.141312	0.0461693	0.953542	0.868218	1.04725
Cis-4-decenoylcarnitine (C10:1) levels	Atrial fibrillation	Weighted median	23	-0.0542385	0.032754	0.097735	-0.118436	0.00995935	0.947206	0.888308	1.01001
Cis-4-decenoylcarnitine (C10:1) levels	Atrial fibrillation	Inverse variance weighted	23	-0.0565914	0.0274892	0.0395252	-0.11047	-0.00271256	0.94498	0.895413	0.997291
Cis-4-decenoylcarnitine (C10:1) levels	Atrial fibrillation	Simple mode	23	-0.0948941	0.0786915	0.240666	-0.249129	0.0593413	0.909469	0.779479	1.06114
Cis-4-decenoylcarnitine (C10:1) levels	Atrial fibrillation	Weighted mode	23	-0.0589851	0.035605	0.111785	-0.128771	0.0108008	0.942721	0.879175	1.01086
Guaiacol sulfate levels	Atrial fibrillation	MR Egger	20	-0.170289	0.14772	0.264079	-0.459819	0.119242	0.843421	0.631398	1.12664
Guaiacol sulfate levels	Atrial fibrillation	Weighted median	20	-0.125762	0.0658478	0.0561466	-0.254824	0.00329922	0.881824	0.775053	1.0033
Guaiacol sulfate levels	Atrial fibrillation	Inverse variance weighted	20	-0.0979759	0.048885	0.0450472	-0.19379	-0.00216137	0.906671	0.823831	0.997841
Guaiacol sulfate levels	Atrial fibrillation	Simple mode	20	-0.189333	0.110069	0.101654	-0.405068	0.0264013	0.82751	0.666931	1.02675
Guaiacol sulfate levels	Atrial fibrillation	Weighted mode	20	-0.162195	0.108204	0.150314	-0.374274	0.0498853	0.850276	0.687788	1.05115
Octadecanedioylcarnitine (C18-DC) levels	Atrial fibrillation	MR Egger	20	-0.0573836	0.039396	0.162454	-0.1346	0.0198326	0.944232	0.874066	1.02003
Octadecanedioylcarnitine (C18-DC) levels	Atrial fibrillation	Weighted median	20	-0.0686614	0.0296043	0.0203786	-0.126686	-0.0106369	0.933643	0.88101	0.989419
Octadecanedioylcarnitine (C18-DC) levels	Atrial fibrillation	Inverse variance weighted	20	-0.0518785	0.0241369	0.0316075	-0.0991868	-0.00457006	0.949444	0.905573	0.99544
Octadecanedioylcarnitine (C18-DC) levels	Atrial fibrillation	Simple mode	20	-0.0920395	0.0594476	0.138059	-0.208557	0.0244779	0.912069	0.811755	1.02478
Octadecanedioylcarnitine (C18-DC) levels	Atrial fibrillation	Weighted mode	20	-0.070946	0.0290013	0.0243363	-0.127789	-0.0141035	0.931512	0.880039	0.985996
N-acetylglucosamine/n-acetylgalactosamine levels	Atrial fibrillation	MR Egger	14	-0.0298734	0.0756346	0.699796	-0.178117	0.11837	0.970568	0.836844	1.12566
N-acetylglucosamine/n-acetylgalactosamine levels	Atrial fibrillation	Weighted median	14	-0.0874949	0.0496511	0.0780366	-0.184811	0.0098213	0.916224	0.831261	1.00987
N-acetylglucosamine/n-acetylgalactosamine levels	Atrial fibrillation	Inverse variance weighted	14	-0.0843848	0.0386972	0.02921	-0.160231	-0.0085382	0.919078	0.851947	0.991498
N-acetylglucosamine/n-acetylgalactosamine levels	Atrial fibrillation	Simple mode	14	-0.0150779	0.0894909	0.868795	-0.19048	0.160324	0.985035	0.826562	1.17389
N-acetylglucosamine/n-acetylgalactosamine levels	Atrial fibrillation	Weighted mode	14	-0.0487504	0.0469252	0.317791	-0.140724	0.043223	0.952419	0.868729	1.04417
Trans 3,4-methyleneheptanoate levels	Atrial fibrillation	MR Egger	12	-0.194058	0.154016	0.236284	-0.49593	0.107813	0.82361	0.609004	1.11384
Trans 3,4-methyleneheptanoate levels	Atrial fibrillation	Weighted median	12	-0.0876506	0.0622336	0.159009	-0.209628	0.0343273	0.916081	0.810886	1.03492
Trans 3,4-methyleneheptanoate levels	Atrial fibrillation	Inverse variance weighted	12	-0.105928	0.0482111	0.0280091	-0.200421	-0.0114337	0.89949	0.818386	0.988631
Trans 3,4-methyleneheptanoate levels	Atrial fibrillation	Simple mode	12	-0.156902	0.0861991	0.096015	-0.325852	0.0120484	0.854788	0.721912	1.01212
Trans 3,4-methyleneheptanoate levels	Atrial fibrillation	Weighted mode	12	-0.123017	0.092478	0.210364	-0.304274	0.0582402	0.884249	0.737659	1.05997
Taurodeoxycholic acid 3-sulfate levels	Atrial fibrillation	MR Egger	20	-0.0425906	0.0461792	0.368576	-0.133102	0.0479207	0.958304	0.875376	1.04909
Taurodeoxycholic acid 3-sulfate levels	Atrial fibrillation	Weighted median	20	-0.0484177	0.0336142	0.149756	-0.114301	0.0174661	0.952736	0.891989	1.01762
Taurodeoxycholic acid 3-sulfate levels	Atrial fibrillation	Inverse variance weighted	20	-0.0555527	0.0268771	0.0387417	-0.108232	-0.00287369	0.945962	0.89742	0.99713
Taurodeoxycholic acid 3-sulfate levels	Atrial fibrillation	Simple mode	20	-0.0475939	0.0572174	0.41585	-0.15974	0.0645523	0.953521	0.852365	1.06668
Taurodeoxycholic acid 3-sulfate levels	Atrial fibrillation	Weighted mode	20	-0.049965	0.0338104	0.155847	-0.116233	0.0163033	0.951263	0.890267	1.01644
Glycodeoxycholate 3-sulfate levels	Atrial fibrillation	MR Egger	27	-0.0860614	0.0363846	0.026082	-0.157375	-0.0147476	0.917538	0.854383	0.985361
Glycodeoxycholate 3-sulfate levels	Atrial fibrillation	Weighted median	27	-0.0683679	0.0294841	0.0204055	-0.126157	-0.0105791	0.933917	0.881477	0.989477
Glycodeoxycholate 3-sulfate levels	Atrial fibrillation	Inverse variance weighted	27	-0.0511615	0.023233	0.0276576	-0.0966982	-0.00562492	0.950125	0.90783	0.994391
Glycodeoxycholate 3-sulfate levels	Atrial fibrillation	Simple mode	27	-0.0185246	0.0609959	0.763772	-0.138077	0.101027	0.981646	0.871032	1.10631
Glycodeoxycholate 3-sulfate levels	Atrial fibrillation	Weighted mode	27	-0.0630173	0.0269971	0.0275819	-0.115932	-0.0101029	0.938927	0.890536	0.989948
Oleate/vaccenate (18:1) levels	Atrial fibrillation	MR Egger	18	-0.0719951	0.0644765	0.28065	-0.198369	0.0543789	0.930535	0.820067	1.05588
Oleate/vaccenate (18:1) levels	Atrial fibrillation	Weighted median	18	-0.0721458	0.0611971	0.238434	-0.192092	0.0478005	0.930395	0.825231	1.04896
Oleate/vaccenate (18:1) levels	Atrial fibrillation	Inverse variance weighted	18	-0.120491	0.039242	0.00213735	-0.197405	-0.0435764	0.886485	0.820858	0.957359
Oleate/vaccenate (18:1) levels	Atrial fibrillation	Simple mode	18	-0.055117	0.100521	0.590604	-0.252137	0.141903	0.946374	0.777138	1.15247
Oleate/vaccenate (18:1) levels	Atrial fibrillation	Weighted mode	18	-0.0664247	0.0609107	0.290698	-0.18581	0.0529604	0.935733	0.830432	1.05439
Sphingomyelin (d18:1/17:0, d17:1/18:0, d19:1/16:0) levels	Atrial fibrillation	MR Egger	25	0.121427	0.0987807	0.231403	-0.0721832	0.315037	1.12911	0.93036	1.37031
Sphingomyelin (d18:1/17:0, d17:1/18:0, d19:1/16:0) levels	Atrial fibrillation	Weighted median	25	0.092316	0.0551594	0.0942052	-0.0157965	0.200428	1.09671	0.984328	1.22193
Sphingomyelin (d18:1/17:0, d17:1/18:0, d19:1/16:0) levels	Atrial fibrillation	Inverse variance weighted	25	0.110394	0.0371741	0.00298156	0.0375322	0.183255	1.11672	1.03825	1.20112
Sphingomyelin (d18:1/17:0, d17:1/18:0, d19:1/16:0) levels	Atrial fibrillation	Simple mode	25	0.045288	0.0930698	0.630955	-0.137129	0.227705	1.04633	0.871858	1.25571
Sphingomyelin (d18:1/17:0, d17:1/18:0, d19:1/16:0) levels	Atrial fibrillation	Weighted mode	25	0.055898	0.0802891	0.492986	-0.101469	0.213265	1.05749	0.903509	1.23771
1-linoleoyl-GPG (18:2) levels	Atrial fibrillation	MR Egger	18	-0.116225	0.0494212	0.0318268	-0.213091	-0.0193596	0.890275	0.808083	0.980827
1-linoleoyl-GPG (18:2) levels	Atrial fibrillation	Weighted median	18	-0.090578	0.0373141	0.0152055	-0.163714	-0.0174423	0.913403	0.848985	0.982709
1-linoleoyl-GPG (18:2) levels	Atrial fibrillation	Inverse variance weighted	18	-0.0787349	0.0320331	0.0139743	-0.14152	-0.01595	0.924285	0.868038	0.984176
1-linoleoyl-GPG (18:2) levels	Atrial fibrillation	Simple mode	18	-0.0330075	0.0880329	0.712338	-0.205552	0.139537	0.967531	0.814198	1.14974
1-linoleoyl-GPG (18:2) levels	Atrial fibrillation	Weighted mode	18	-0.0822223	0.0373837	0.0419726	-0.155494	-0.00895035	0.921067	0.855992	0.99109
1-(1-enyl-palmitoyl)-2-palmitoyl-GPC (P-16:0/16:0) levels	Atrial fibrillation	MR Egger	27	-0.0164768	0.0466624	0.726969	-0.107935	0.0749815	0.983658	0.897686	1.07786
1-(1-enyl-palmitoyl)-2-palmitoyl-GPC (P-16:0/16:0) levels	Atrial fibrillation	Weighted median	27	-0.0527275	0.033366	0.114044	-0.118125	0.0126699	0.948638	0.888585	1.01275
1-(1-enyl-palmitoyl)-2-palmitoyl-GPC (P-16:0/16:0) levels	Atrial fibrillation	Inverse variance weighted	27	-0.0594035	0.0245456	0.0155151	-0.107513	-0.0112941	0.942326	0.898065	0.988769
1-(1-enyl-palmitoyl)-2-palmitoyl-GPC (P-16:0/16:0) levels	Atrial fibrillation	Simple mode	27	-0.036027	0.0741819	0.631278	-0.181423	0.10937	0.964614	0.834082	1.11557
1-(1-enyl-palmitoyl)-2-palmitoyl-GPC (P-16:0/16:0) levels	Atrial fibrillation	Weighted mode	27	-0.0475369	0.0331359	0.163319	-0.112483	0.0174094	0.953575	0.893612	1.01756
1-linoleoyl-2-linolenoyl-GPC (18:2/18:3) levels	Atrial fibrillation	MR Egger	20	-0.0510164	0.035166	0.164059	-0.119942	0.0179089	0.950263	0.886972	1.01807
1-linoleoyl-2-linolenoyl-GPC (18:2/18:3) levels	Atrial fibrillation	Weighted median	20	-0.0420602	0.0339117	0.214869	-0.108527	0.0244067	0.958812	0.897154	1.02471
1-linoleoyl-2-linolenoyl-GPC (18:2/18:3) levels	Atrial fibrillation	Inverse variance weighted	20	-0.0592411	0.025268	0.0190518	-0.108766	-0.00971594	0.942479	0.89694	0.990331
1-linoleoyl-2-linolenoyl-GPC (18:2/18:3) levels	Atrial fibrillation	Simple mode	20	-0.0213815	0.0549939	0.701749	-0.129169	0.0864065	0.978846	0.878825	1.09025
1-linoleoyl-2-linolenoyl-GPC (18:2/18:3) levels	Atrial fibrillation	Weighted mode	20	-0.0404479	0.0347674	0.259076	-0.108592	0.0276962	0.960359	0.897096	1.02808
N-acetyl-isoputreanine levels	Atrial fibrillation	MR Egger	29	-0.0309006	0.0489502	0.533175	-0.126843	0.0650417	0.969572	0.880872	1.0672
N-acetyl-isoputreanine levels	Atrial fibrillation	Weighted median	29	-0.0643316	0.032506	0.0478086	-0.128043	-0.000619745	0.937694	0.879815	0.99938
N-acetyl-isoputreanine levels	Atrial fibrillation	Inverse variance weighted	29	-0.0591089	0.0242504	0.0147916	-0.10664	-0.0115782	0.942604	0.898849	0.988489
N-acetyl-isoputreanine levels	Atrial fibrillation	Simple mode	29	-0.0587464	0.0646411	0.371207	-0.185443	0.0679501	0.942946	0.830736	1.07031
N-acetyl-isoputreanine levels	Atrial fibrillation	Weighted mode	29	-0.0756928	0.0302463	0.0184427	-0.134976	-0.01641	0.927101	0.873737	0.983724
2-naphthol sulfate levels	Atrial fibrillation	MR Egger	17	0.0898925	0.123671	0.478498	-0.152502	0.332287	1.09406	0.858557	1.39415
2-naphthol sulfate levels	Atrial fibrillation	Weighted median	17	0.0917233	0.0708959	0.195743	-0.0472326	0.230679	1.09606	0.953866	1.25946
2-naphthol sulfate levels	Atrial fibrillation	Inverse variance weighted	17	0.0991926	0.0503773	0.0489539	0.000453056	0.197932	1.10428	1.00045	1.21888
2-naphthol sulfate levels	Atrial fibrillation	Simple mode	17	0.0549254	0.105106	0.608435	-0.151083	0.260934	1.05646	0.859776	1.29814
2-naphthol sulfate levels	Atrial fibrillation	Weighted mode	17	0.0753581	0.096748	0.4474	-0.114268	0.264984	1.07827	0.892019	1.30341
Pleiotropy test
exposure	outcome	egger_intercept	se	pval
Kynurenine levels	Atrial fibrillation	0.00265643	0.0136887	0.848571
Homocitrulline levels	Atrial fibrillation	-0.00580612	0.00801772	0.476958
Threonate levels	Atrial fibrillation	0.00407714	0.0150466	0.789881
Gamma-glutamylvaline levels	Atrial fibrillation	0.00231578	0.0153504	0.881675
Pro-hydroxy-pro levels	Atrial fibrillation	-0.00768302	0.00408213	0.073753
Docosatrienoate (22:3n3) levels	Atrial fibrillation	-0.000639601	0.00955181	0.947312
1-methyl-4-imidazoleacetate levels	Atrial fibrillation	0.000451293	0.00784615	0.954652
Octanoylcarnitine (c8) levels	Atrial fibrillation	-0.0043608	0.00834905	0.607191
5,6-dihydrouridine levels	Atrial fibrillation	-0.00770312	0.00915151	0.408605
Tetradecanedioate (C14-DC) levels	Atrial fibrillation	-0.0036647	0.00644345	0.57922
Dimethylarginine (sdma + adma) levels	Atrial fibrillation	-0.00315629	0.0103233	0.764001
N-acetyl-3-methylhistidine levels	Atrial fibrillation	-0.010907	0.00949488	0.265707
Cis-4-decenoylcarnitine (C10:1) levels	Atrial fibrillation	-0.0019288	0.00836899	0.819957
Guaiacol sulfate levels	Atrial fibrillation	0.00722261	0.0138887	0.609377
Octadecanedioylcarnitine (C18-DC) levels	Atrial fibrillation	0.00128658	0.0072766	0.861632
N-acetylglucosamine/n-acetylgalactosamine levels	Atrial fibrillation	-0.0091629	0.0108791	0.416122
Trans 3,4-methyleneheptanoate levels	Atrial fibrillation	0.00991763	0.0164609	0.560257
Taurodeoxycholic acid 3-sulfate levels	Atrial fibrillation	-0.00284424	0.00813702	0.730738
Glycodeoxycholate 3-sulfate levels	Atrial fibrillation	0.00876003	0.00707593	0.227215
Oleate/vaccenate (18:1) levels	Atrial fibrillation	-0.00703853	0.00742515	0.357263
Sphingomyelin (d18:1/17:0, d17:1/18:0, d19:1/16:0) levels	Atrial fibrillation	-0.00120715	0.010013	0.905088
1-linoleoyl-GPG (18:2) levels	Atrial fibrillation	0.00803214	0.008063	0.333994
1-(1-enyl-palmitoyl)-2-palmitoyl-GPC (P-16:0/16:0) levels	Atrial fibrillation	-0.00701834	0.00649624	0.290291
1-linoleoyl-2-linolenoyl-GPC (18:2/18:3) levels	Atrial fibrillation	-0.00185379	0.00551254	0.740544
N-acetyl-isoputreanine levels	Atrial fibrillation	-0.00483148	0.00725884	0.511314
2-naphthol sulfate levels	Atrial fibrillation	0.0011747	0.0142661	0.935464
Heterogeneity test
exposure	outcome	method	Q	Q_df	Q_pval
Kynurenine levels	Atrial fibrillation	MR Egger	11.1586	16	0.799589
Kynurenine levels	Atrial fibrillation	Inverse variance weighted	11.1963	17	0.84618
Homocitrulline levels	Atrial fibrillation	MR Egger	18.6696	21	0.606328
Homocitrulline levels	Atrial fibrillation	Inverse variance weighted	19.194	22	0.633322
Threonate levels	Atrial fibrillation	MR Egger	10.2859	16	0.851276
Threonate levels	Atrial fibrillation	Inverse variance weighted	10.3594	17	0.887869
Gamma-glutamylvaline levels	Atrial fibrillation	MR Egger	26.2133	19	0.124355
Gamma-glutamylvaline levels	Atrial fibrillation	Inverse variance weighted	26.2447	20	0.157882
Pro-hydroxy-pro levels	Atrial fibrillation	MR Egger	15.1386	21	0.815934
Pro-hydroxy-pro levels	Atrial fibrillation	Inverse variance weighted	18.6809	22	0.664939
Docosatrienoate (22:3n3) levels	Atrial fibrillation	MR Egger	22.5413	19	0.25815
Docosatrienoate (22:3n3) levels	Atrial fibrillation	Inverse variance weighted	22.5466	20	0.311601
1-methyl-4-imidazoleacetate levels	Atrial fibrillation	MR Egger	13.7844	22	0.908954
1-methyl-4-imidazoleacetate levels	Atrial fibrillation	Inverse variance weighted	13.7877	23	0.93279
Octanoylcarnitine (c8) levels	Atrial fibrillation	MR Egger	17.4344	20	0.624613
Octanoylcarnitine (c8) levels	Atrial fibrillation	Inverse variance weighted	17.7072	21	0.667451
5,6-dihydrouridine levels	Atrial fibrillation	MR Egger	26.2376	23	0.289778
5,6-dihydrouridine levels	Atrial fibrillation	Inverse variance weighted	27.0459	24	0.30232
Tetradecanedioate (C14-DC) levels	Atrial fibrillation	MR Egger	9.13706	13	0.762515
Tetradecanedioate (C14-DC) levels	Atrial fibrillation	Inverse variance weighted	9.46054	14	0.800466
Dimethylarginine (sdma + adma) levels	Atrial fibrillation	MR Egger	6.98018	15	0.958197
Dimethylarginine (sdma + adma) levels	Atrial fibrillation	Inverse variance weighted	7.07366	16	0.971815
N-acetyl-3-methylhistidine levels	Atrial fibrillation	MR Egger	9.58145	18	0.944715
N-acetyl-3-methylhistidine levels	Atrial fibrillation	Inverse variance weighted	10.901	19	0.927123
Cis-4-decenoylcarnitine (C10:1) levels	Atrial fibrillation	MR Egger	19.3305	21	0.563946
Cis-4-decenoylcarnitine (C10:1) levels	Atrial fibrillation	Inverse variance weighted	19.3836	22	0.621534
Guaiacol sulfate levels	Atrial fibrillation	MR Egger	21.9666	18	0.233473
Guaiacol sulfate levels	Atrial fibrillation	Inverse variance weighted	22.2966	19	0.269745
Octadecanedioylcarnitine (C18-DC) levels	Atrial fibrillation	MR Egger	14.825	18	0.673946
Octadecanedioylcarnitine (C18-DC) levels	Atrial fibrillation	Inverse variance weighted	14.8563	19	0.731688
N-acetylglucosamine/n-acetylgalactosamine levels	Atrial fibrillation	MR Egger	14.8921	12	0.247389
N-acetylglucosamine/n-acetylgalactosamine levels	Atrial fibrillation	Inverse variance weighted	15.7725	13	0.261635
Trans 3,4-methyleneheptanoate levels	Atrial fibrillation	MR Egger	6.19408	10	0.798702
Trans 3,4-methyleneheptanoate levels	Atrial fibrillation	Inverse variance weighted	6.55708	11	0.833735
Taurodeoxycholic acid 3-sulfate levels	Atrial fibrillation	MR Egger	21.5074	18	0.254589
Taurodeoxycholic acid 3-sulfate levels	Atrial fibrillation	Inverse variance weighted	21.6534	19	0.301843
Glycodeoxycholate 3-sulfate levels	Atrial fibrillation	MR Egger	24.9897	25	0.462953
Glycodeoxycholate 3-sulfate levels	Atrial fibrillation	Inverse variance weighted	26.5223	26	0.434702
Oleate/vaccenate (18:1) levels	Atrial fibrillation	MR Egger	13.8626	16	0.608947
Oleate/vaccenate (18:1) levels	Atrial fibrillation	Inverse variance weighted	14.7612	17	0.612677
Sphingomyelin (d18:1/17:0, d17:1/18:0, d19:1/16:0) levels	Atrial fibrillation	MR Egger	22.6421	23	0.481824
Sphingomyelin (d18:1/17:0, d17:1/18:0, d19:1/16:0) levels	Atrial fibrillation	Inverse variance weighted	22.6567	24	0.540134
1-linoleoyl-GPG (18:2) levels	Atrial fibrillation	MR Egger	15.5757	16	0.482947
1-linoleoyl-GPG (18:2) levels	Atrial fibrillation	Inverse variance weighted	16.568	17	0.483983
1-(1-enyl-palmitoyl)-2-palmitoyl-GPC (P-16:0/16:0) levels	Atrial fibrillation	MR Egger	26.5937	25	0.376482
1-(1-enyl-palmitoyl)-2-palmitoyl-GPC (P-16:0/16:0) levels	Atrial fibrillation	Inverse variance weighted	27.8353	26	0.36661
1-linoleoyl-2-linolenoyl-GPC (18:2/18:3) levels	Atrial fibrillation	MR Egger	10.6212	18	0.909734
1-linoleoyl-2-linolenoyl-GPC (18:2/18:3) levels	Atrial fibrillation	Inverse variance weighted	10.7343	19	0.932453
N-acetyl-isoputreanine levels	Atrial fibrillation	MR Egger	30.262	27	0.302513
N-acetyl-isoputreanine levels	Atrial fibrillation	Inverse variance weighted	30.7585	28	0.327908
2-naphthol sulfate levels	Atrial fibrillation	MR Egger	14.7616	15	0.468721
2-naphthol sulfate levels	Atrial fibrillation	Inverse variance weighted	14.7684	16	0.541662

## Sheet: Sheet4
MR result
exposure	outcome	method	nsnp	b	se	pval	lo_ci	up_ci	or	or_lci95	or_uci95
Serum albumin levels	Docosatrienoate (22:3n3) levels	MR Egger	223	0.249427	0.101668	0.0149268	0.0501589	0.448696	1.28329	1.05144	1.56627
Serum albumin levels	Docosatrienoate (22:3n3) levels	Weighted median	223	0.0975168	0.0952572	0.305967	-0.0891873	0.284221	1.10243	0.914674	1.32873
Serum albumin levels	Docosatrienoate (22:3n3) levels	Inverse variance weighted	223	0.111401	0.0560076	0.0466975	0.00162608	0.221176	1.11784	1.00163	1.24754
Serum albumin levels	Docosatrienoate (22:3n3) levels	Simple mode	223	0.0608766	0.233609	0.794649	-0.396997	0.51875	1.06277	0.672336	1.67993
Serum albumin levels	Docosatrienoate (22:3n3) levels	Weighted mode	223	0.0966559	0.12489	0.439795	-0.148128	0.341439	1.10148	0.862321	1.40697
Heterogeneity test
exposure	outcome	method	Q	Q_df	Q_pval
Serum albumin levels	Docosatrienoate (22:3n3) levels	MR Egger	220.935	221	0.488586
Serum albumin levels	Docosatrienoate (22:3n3) levels	Inverse variance weighted	223.573	222	0.457752
Pleiotropy test
exposure	outcome	egger_intercept	se	pval
Serum albumin levels	Docosatrienoate (22:3n3) levels	-0.00410245	0.00252578	0.105752

## Sheet: Sheet5
MR result
exposure	outcome	method	nsnp	b	se	pval	lo_ci	up_ci	or	or_lci95	or_uci95
Serum albumin levels	Oleate/vaccenate (18:1) levels	MR Egger	223	0.195809	0.0884129	0.0278014	0.0225193	0.369098	1.21629	1.02277	1.44643
Serum albumin levels	Oleate/vaccenate (18:1) levels	Weighted median	223	0.152316	0.0791955	0.054444	-0.00290749	0.307539	1.16453	0.997097	1.36007
Serum albumin levels	Oleate/vaccenate (18:1) levels	Inverse variance weighted	223	0.144827	0.0484396	0.00279124	0.049885	0.239768	1.15584	1.05115	1.27095
Serum albumin levels	Oleate/vaccenate (18:1) levels	Simple mode	223	0.269132	0.204527	0.189573	-0.13174	0.670004	1.30883	0.876569	1.95424
Serum albumin levels	Oleate/vaccenate (18:1) levels	Weighted mode	223	0.196912	0.0928084	0.034971	0.0150076	0.378816	1.21764	1.01512	1.46055
Heterogeneity test
exposure	outcome	method	Q	Q_df	Q_pval
Serum albumin levels || id:ebi-a-GCST90025992	Oleate/vaccenate (18:1) levels	MR Egger	223.015	221	0.44938
Serum albumin levels || id:ebi-a-GCST90025992	Oleate/vaccenate (18:1) levels	Inverse variance weighted	223.495	222	0.459221
Pleiotropy test
exposure	outcome	egger_intercept	se	pval
Serum albumin levels || id:ebi-a-GCST90025992	Oleate/vaccenate (18:1) levels	-0.00151319	0.00219416	0.491141

## Sheet: Sheet6
MR result
exposure	outcome	method	nsnp	b	se	pval	lo_ci	up_ci	or	or_lci95	or_uci95
Docosatrienoate (22:3n3) levels	Atrial fibrillation	MR Egger	21	-0.0666147	0.0791403	0.410409	-0.22173	0.0885003	0.935556	0.801132	1.09253
Docosatrienoate (22:3n3) levels	Atrial fibrillation	Weighted median	21	-0.101065	0.0486682	0.037838	-0.196454	-0.00567495	0.903875	0.821639	0.994341
Docosatrienoate (22:3n3) levels	Atrial fibrillation	Inverse variance weighted	21	-0.0713385	0.0349643	0.0413184	-0.139869	-0.00280838	0.931147	0.869472	0.997196
Docosatrienoate (22:3n3) levels	Atrial fibrillation	Simple mode	21	-0.0856263	0.093875	0.372564	-0.269621	0.0983686	0.917937	0.763669	1.10337
Docosatrienoate (22:3n3) levels	Atrial fibrillation	Weighted mode	21	-0.0974034	0.0564779	0.100017	-0.2081	0.0132933	0.90719	0.812126	1.01338
Heterogeneity test
exposure	outcome	method	Q	Q_df	Q_pval
Docosatrienoate (22:3n3) levels	Atrial fibrillation	MR Egger	22.5413	19	0.25815
Docosatrienoate (22:3n3) levels	Atrial fibrillation	Inverse variance weighted	22.5466	20	0.311601
Pleiotropy test
exposure	outcome	egger_intercept	se	pval
Docosatrienoate (22:3n3) levels	Atrial fibrillation	-0.000639601	0.00955181	0.947312

## Sheet: Sheet7
MR result
exposure	outcome	method	nsnp	b	se	pval	lo_ci	up_ci	or	or_lci95	or_uci95
Oleate/vaccenate (18:1) levels	Atrial fibrillation	MR Egger	18	-0.0719951	0.0644765	0.28065	-0.198369	0.0543789	0.930535	0.820067	1.05588
Oleate/vaccenate (18:1) levels	Atrial fibrillation	Weighted median	18	-0.0721458	0.0627012	0.249885	-0.19504	0.0507486	0.930395	0.822802	1.05206
Oleate/vaccenate (18:1) levels	Atrial fibrillation	Inverse variance weighted	18	-0.120491	0.039242	0.00213735	-0.197405	-0.0435764	0.886485	0.820858	0.957359
Oleate/vaccenate (18:1) levels	Atrial fibrillation	Simple mode	18	-0.055117	0.0880531	0.53966	-0.227701	0.117467	0.946374	0.796362	1.12464
Oleate/vaccenate (18:1) levels	Atrial fibrillation	Weighted mode	18	-0.0664247	0.0633293	0.308918	-0.19055	0.0577007	0.935733	0.826504	1.0594
Heterogeneity test
exposure	outcome	method	Q	Q_df	Q_pval
Oleate/vaccenate (18:1) levels	Atrial fibrillation	MR Egger	13.8626	16	0.608947
Oleate/vaccenate (18:1) levels	Atrial fibrillation	Inverse variance weighted	14.7612	17	0.612677
Pleiotropy test
exposure	outcome	egger_intercept	se	pval
Oleate/vaccenate (18:1) levels	Atrial fibrillation	-0.00703853	0.00742515	0.357263
